# Supplementary material for: Design of β-Keto Esters with Antibacterial Activity: Synthesis, In Vitro Evaluation, and Theoretical Assessment of Their Reactivity and Quorum-Sensing Inhibition Capacity
Source: Pharmaceuticals (Basel). 2023 Sep 22;16(10):1339. doi: 10.3390/ph16101339 (PMC10610512; doi:10.3390/ph16101339)
Supplement: Supplementary file 1 [file pharmaceuticals-16-01339-s001.zip]

Archive with 1 entries (1 files):
- pharmaceuticals-2602068-supplementary.pdf
